# Supplementary material for: From Far West to East: Joining the Molecular Architecture of Imidazole-like Ligands in HO-1 Complexes
Source: Pharmaceuticals (Basel). 2021 Dec 10;14(12):1289. doi: 10.3390/ph14121289 (PMC8704944; doi:10.3390/ph14121289)
Supplement: Supplementary file 1 [file pharmaceuticals-14-01289-s001.zip]

Archive with 1 entries (1 files):
- pharmaceuticals-1489749-supplementary.pdf
